# Supplementary material for: TCF3 activates super-enhancer-driven TRIB2 overexpression to suppress ferroptosis and promote hepatoblastoma proliferation
Source: J Exp Clin Cancer Res. 2025 Dec 29;44:329. doi: 10.1186/s13046-025-03587-1 (PMC12750601; doi:10.1186/s13046-025-03587-1)
Supplement: Supplementary file 1 — Supplementary Material 1. [file 13046_2025_3587_MOESM1_ESM.xlsx]

## Sheet: Supplementary Table 1
Primers for 3C-qPCR
TRIB2 enhancer 1	CGCCGATCTGTCCTCGTTC
	GCCTTAAAGCCGGGAGGTAT
TRIB2 enhancer 2	CCGTGGAAATGTGTCGGTGA
	AGCACGTGGGAATCCACAG
TRIB2 enhancer 3	CCCTGAACAACACCTTTGCC
	TTTGTTGCCTCTGTCCCTCT
TRIB2 enhancer 4	CCCTGAACAACACCTTTGCC
	TGGAGCCACGCTACTCAATG
TRIB2 enhancer 5	CCGTGGAAATGTGTCGGTGA
	TTCACTATGCCAGTGTGCCA

## Sheet: Supplementary Table 2
sgRNA for CRISPRi
sgEnh1	TAAAATGCACACCTCGCCCA
sgEnh2	GCTTCTCCAACTTGTACGTG
sgEnh3	AGCAAATGCCCTCTCTCGCA
sgEnh4	AGTGCTTAACCCATCAAGGC
sgEnh5	TTGCTGGTGCTCTACCGGGG

## Sheet: Supplementary Table 3
Primers for ChIP-qPCR
TRIB2 promoter #1 F	TTGAAATCAGAGACCCAGCCAG
TRIB2 promoter #1 R	GCCTAGCCTCCTCTATGCAG
TRIB2 promoter #2 F	GCGGACTGGAATCTCCCAAG
TRIB2 promoter #2 R	GAGCGCTGTTGGGTCCTATC
TRIB2 promoter #3 F	AACGAGCTACGAAGAGCTGG
TRIB2 promoter #3 R	GGGTGTCGGCTGCGAG
TRIB2 enhancer 1 F	TTGCGAGTGTCTGTGCGTAA
TRIB2 enhancer 1 R	AACCCACTCTCACACTCCCT
TRIB2 enhancer 2 F	TCCTTTGCTACACGGCTTCC
TRIB2 enhancer 2 R	CTTCACATGGACACCCCCTC
TRIB2 enhancer 3 F	ACAGCTAGCTAGGAGCCAGT
TRIB2 enhancer 3 R	GGGTGGGAGTAAAAGCCCTC
TRIB2 enhancer 4 F	AAGTGGGATGGGTTCTTGCTC
TRIB2 enhancer 4 R	GAGTGCTTAACCCATCAAGGC
TRIB2 enhancer 5 F	GCTTGGAGCATCTCAGCAGT
TRIB2 enhancer 5 R	AGTCACCTGTGCCCTGAAAA

## Sheet: Supplementary Table 4
The main clinical and pathological features of the RNA-seq cohort 1
Hi-C No.	ATAC-seq No.	CUT&Tag No.	RNA-seq No.	Sex	Age at diagnosis (month)	AFP at diagnosis (ng/ml)	PRETEXT	Metastasis
1	1	1	1	F	13	>120000	II	YES
			2	M	49	66928.5	III	NO
			3	M	15	>120000	III	NO
			4	M	10	1443.51	II	NO
			5	M	12	>120000	III	NO

## Sheet: Supplementary Table 5
The main clinical and pathological features of the RNA-seq cohort 2
RNA-seq No.	Sex	Age at diagnosis (month)	AFP at diagnosis (ng/ml)	PRETEXT	Metastasis	Death	NFE2L2 (Log2(TPM+1))	TCF3 (Log2(TPM+1))	TRIB2 (Log2(TPM+1))
T1	M	22	>120000	II	YES	NO	5.82413	4.51377	5.44107
T2	F	11	>120000	III	NO	NO	6.21254	3.60924	5.38683
T3	M	1	39769	II	NO	NO	5.26845	3.19633	5.24771
T4	F	1	10148.7	III	NO	NO	5.63484	2.96184	5.51773
T5	F	21	46791	II	NO	NO	4.35097	1.56706	3.49692
T6	M	83	17245.5	II	NO	NO	6.98139	3.69367	6.58447
T7	M	33	>120000	II	NO	NO	6.53512	4.2159	6.38263
T8	M	17	7284.94	III	NO	NO	5.74599	2.80403	5.68978
T9	F	91	>120000	I	NO	NO	6.46232	5.15549	5.84994
T10	M	10	>120000	III	YES	YES	5.90681	2.92873	5.63975
T11	M	16	>120000	III	YES	NO	7.04618	3.71375	4.62921
T12	F	37	>120000	II	NO	NO	6.82925	4.55104	6.77442
T13	M	13	111576	III	NO	NO	6.14711	4.52401	5.87024
T14	M	52	3109.05	III	NO	NO	4.10102	4.59753	6.24178
T15	F	24	71902	III	NO	NO	6.31006	3.75287	6.04375
T16	F	9	>120000	II	NO	NO	5.49149	3.36716	5.74539
T17	F	39	>120000	IV	YES	NO	6.31578	3.19818	6.52645
T18	M	22	7551.24	II	NO	NO	6.01429	4.62759	6.67188
T19	M	16	>120000	III	NO	NO	6.45863	3.4833	5.58502
T20	M	12	26541.3	II	NO	NO	6.2427	3.94448	5.96643
T21	M	12	4754.38	III	NO	NO	7.7043	3.9167	6.37975
T22	F	8	2954.07	III	NO	NO	6.50389	3.0135	5.72779
T23	M	23	767	II	NO	NO	6.91366	5.42149	6.44947
T24	M	20	>120000	II	NO	NO	6.59993	3.26135	6.37039
T25	M	45	>120000	III	YES	NO	6.15509	3.86899	5.93757
T26	F	10	>120000	II	NO	NO	6.13726	3.38434	6.03872
T27	M	11	>120000	II	YES	NO	6.00449	4.09872	5.77007
T28	F	34	>120000	III	YES	NO	6.3028	4.78258	4.82623
T29	M	5	40760	I	NO	NO	6.89281	5.08856	6.64094
T30	F	22	>120000	III	YES	NO	6.39698	3.89642	5.88483
T31	M	24	>120000	IV	YES	YES	6.44981	4.41508	6.627
T32	M	22	690.1	III	NO	NO	5.80516	4.93521	5.41888
T33	F	67	>120000	II	YES	NO	5.67082	4.25504	6.21687
T34	M	25	48300	III	YES	YES	6.60382	4.10894	6.37654
T35	M	20	>120000	IV	YES	YES	6.95599	4.66945	5.91103
